# Supplementary material for: Oat Peptides Alleviate Dextran Sulfate Sodium Salt-Induced Colitis by Maintaining the Intestinal Barrier and Modulating the Keap1-Nrf2 Axis
Source: Nutrients. 2023 Dec 9;15(24):5055. doi: 10.3390/nu15245055 (PMC10746067; doi:10.3390/nu15245055)
Supplement: Supplementary file 1 [file nutrients-15-05055-s001.zip]

Archive with 1 entries (1 files):
- nutrients-2749494-supplementary.docx
